# Supplementary material for: Structural basis for substrate recognition and cleavage by the dimerization-dependent CRISPR–Cas12f nuclease
Source: Nucleic Acids Res. 2021 Mar 25;49(7):4120–8. doi: 10.1093/nar/gkab179 (PMC8053092; doi:10.1093/nar/gkab179)
Supplement: gkab179_Supplemental_Files [file gkab179_supplemental_files.zip]

Archive with 2 entries (2 files):
- MovieS1.mov
- Supplementary_Materials_v4.pdf
